# Supplementary material for: Corynebacterium diphtheriae Infections, South Africa, 2015–2023
Source: Emerg Infect Dis. 2025 Mar;31(3):417–26. doi: 10.3201/eid3103.241211 (PMC11878320; doi:10.3201/eid3103.241211)
Supplement: Appendix 1 — Metadata for study of Corynebacterium diphtheriae infections, South Africa, 2015–2023. [file 24-1211-Techapp-s1.xlsx]

## Sheet: Appendix 1 Table
Article DOI: https://doi.org/10.3201/eid3103.241211
EID cannot ensure accessibility for supplementary materials supplied by authors. Readers who have difficulty accessing supplementary content should contact the authors for assistance.
Corynebacterium diphtheriae Infections, South Africa, 2015–2023
Appendix 1 Table. Metadata for study of Corynebacterium diphtheriae infections, South Africa, 2015–2023
PuBMLST id	NCBI Accession No.	isolate sequenced	species	biovar	tox_gene_PCR	tox_production_Elek	isolation_year	country	state_or_locality	source	infection_or_disease	sequence_method	atpA	dnaE	dnaK	fusA	leuA	odhA	rpoB	ST (MLST)	Hospitalized (Y/N/U)	Vaccination status (up to date/Incomplete/Unknown)	Outcome (Died/Survived/Unknown)	AGECAT	Sex	PEN...2	PEN...3	AXO...4	AXO...5	Cefotaxime...6	Cefotaxime...7	Cefepime...8	Cefepime...9	Cefuroxime	MERO...11	MERO...12	Cotri SXT...14	Cotri SXT...15	ERY...16	ERY...17	LZD...18	LZD...19	VAN...20	VAN...21	AZI	TET	TET SIR	CLI...24	CLI...25
1572	SAMN45099837	45236	C. diphtheriae		Positive	Positive	2015	South Africa	Kwazulu-Natal	throat	respiratory diphtheria	Illumina	3	8	4	7	3	4	3	378	Yes	Incomplete (missed 18 mo and 6y booster)	Survived	5-9y	F	0.25	I	2	I	2	I	1	S	1	0.25	S	0.5	S	0.25	S	1	S	1	S	0.25	1	S	0.12	S
1591	SAMN45099838	45237	C. diphtheriae		Negative	Negative	2015	South Africa	Kwazulu-Natal	throat	respiratory diphtheria	Illumina	4	1	20	4	3	16	2	395	Yes	Incomplete (missed 6y booster)	Survived	5-9y	M	0.25	I	2	I	2	I	2	I	2	0.25	S	0.5	S	0.25	S	0.5	S	0.5	S	0.25	1	S	0.12	S
1573	SAMN45099839	45238	C. diphtheriae		Positive	Positive	2015	South Africa	Kwazulu-Natal	throat	respiratory diphtheria	Illumina	3	8	4	7	3	4	3	378	Yes	Incomplete (missed 6y booster)	Survived	5-9y	M	0.5	I	2	I	2	I	1	S	1	0.25	S	0.5	S	0.25	S	0.5	S	1	S	0.25	1	S	0.12	S
1574	SAMN45099840	45461	C. diphtheriae		Positive	Positive	2015	South Africa	Kwazulu-Natal	throat	asymptomatic carrier	Illumina	3	8	4	7	3	4	3	378	No	Unknown	Survived	5-9y	F	0.25	I	2	I	2	I	1	S	1	0.25	S	0.5	S	0.25	S	0.25	S	1	S	0.25	1	S	0.12	S
1575	SAMN45099841	45463	C. diphtheriae		Positive	Positive	2015	South Africa	Kwazulu-Natal	tracheal aspirate	respiratory diphtheria	Illumina	3	8	4	7	3	4	3	378	Yes	Unknown	Survived	10-19y	F	0.25	I	2	I	2	I	1	S	1	0.25	S	0.5	S	0.25	S	0.25	S	1	S	0.25	1	S	0.12	S
1577	SAMN45099842	45464	C. diphtheriae		Positive	Positive	2015	South Africa	Kwazulu-Natal	throat	respiratory diphtheria	Illumina	3	8	4	7	3	4	3	378	Unknown (yes?)	Unknown	Died	20-45y	F	0.25	I	2	I	2	I	1	S	1	0.25	S	0.5	S	0.25	S	0.25	S	1	S	0.25	1	S	0.12	S
1578	SAMN45099843	45465	C. diphtheriae		Positive	Positive	2015	South Africa	Kwazulu-Natal	throat	respiratory diphtheria	Illumina	3	8	4	7	3	4	3	378	Yes	Incomplete (missed 12y booster)	Survived	10-19y	M	0.25	I	2	I	2	I	1	S	1	0.25	S	0.5	S	0.25	S	0.25	S	1	S	0.25	1	S	0.12	S
1579	SAMN45099844	45466	C. diphtheriae		Positive	Positive	2015	South Africa	Kwazulu-Natal	tonsil	respiratory diphtheria	Illumina	3	8	4	7	3	4	3	378	Yes	Incomplete (missed 18mo, 6y and 12y booster)	Died	10-19y	M	0.25	I	2	I	2	I	1	S	2	0.25	S	0.5	S	0.25	S	0.25	S	1	S	0.25	1	S	0.25	S
1581	SAMN45099845	45785	C. diphtheriae		Positive	Positive	2015	South Africa	Kwazulu-Natal	throat	respiratory diphtheria	Illumina	3	8	4	7	3	4	3	378	Yes	Unknown	Survived	20-45y	M	0.25	I	2	I	2	I	1	S	1	0.25	S	0.5	S	0.25	S	0.25	S	1	S	0.25	1	S	0.25	S
1582	SAMN45099846	45786	C. diphtheriae		Positive	Positive	2015	South Africa	Kwazulu-Natal	throat/nasopharyngeal	asymptomatic carrier	Illumina	3	8	4	7	3	4	3	378	No	Unknown	Survived	5-9y	M	0.25	I	2	I	2	I	1	S	1	0.25	S	0.5	S	0.25	S	0.25	S	1	S	0.25	1	S	0.25	S
1583	SAMN45099847	45787	C. diphtheriae		Positive	Positive	2015	South Africa	Kwazulu-Natal	throat	respiratory diphtheria	Illumina	3	8	4	7	3	4	3	378	Yes	Incomplete (missed 14 wk, 18mo and 6y booster)	Survived	10-19y	F	0.25	I	2	I	2	I	1	S	1	0.25	S	0.5	S	0.25	S	0.25	S	0.5	S	0.25	1	S	0.25	S
1584	SAMN45099848	45788	C. diphtheriae		Positive	Positive	2015	South Africa	Kwazulu-Natal	throat	respiratory diphtheria	Illumina	3	8	4	7	3	4	3	378	Yes	Up to date	Survived	0-4y	M	0.25	I	2	I	2	I	1	S	1	0.25	S	0.5	S	0.25	S	0.25	S	0.5	S	0.25	1	S	0.25	S
1585	SAMN45099849	45789	C. diphtheriae		Positive	Positive	2015	South Africa	Kwazulu-Natal	throat/nasopharyngeal	asymptomatic carrier	Illumina	3	8	4	7	3	4	3	378	No	Unknown	Survived	10-19y	F	0.25	I	2	I	2	I	1	S	1	0.25	S	0.5	S	0.25	S	0.25	S	0.5	S	0.25	1	S	0.25	S
1586	SAMN45099850	45790	C. diphtheriae		Positive	Positive	2015	South Africa	Kwazulu-Natal	throat/nasopharyngeal	asymptomatic carrier	Illumina	3	8	4	7	3	4	3	378	No	Unknown	Survived	5-9y	F	0.25	I	2	I	2	I	1	S	1	0.25	S	0.5	S	0.25	S	0.25	S	1	S	0.25	1	S	0.25	S
1587	SAMN45099851	45791	C. diphtheriae		Positive	Positive	2015	South Africa	Kwazulu-Natal	throat/nasopharyngeal	asymptomatic carrier	Illumina	3	8	4	7	3	4	3	378	No	Unknown	Survived	10-19y	F	0.25	I	2	I	2	I	1	S	1	0.25	S	0.5	S	0.25	S	0.25	S	0.5	S	0.25	1	S	0.12	S
1590	SAMN45099852	45792	C. diphtheriae		Negative	Negative	2015	South Africa	Kwazulu-Natal	throat/nasopharyngeal	asymptomatic carrier	Illumina	4	1	20	4	3	16	2	395	No	Unknown	Survived	10-19y	M	0.5	I	2	I	2	I	2	I	2	0.25	S	0.5	S	0.25	S	0.25	S	1	S	0.25	1	S	0.25	S
1580	SAMN45099853	45903	C. diphtheriae		Positive	Positive	2015	South Africa	Kwazulu-Natal	tonsil	respiratory diphtheria	Illumina	3	8	4	7	3	4	3	378	Yes	Incomplete (missed 18mo and 6y booster)	Died	5-9y	M	0.25	I	2	I	2	I	1	S	1	0.25	S	0.5	S	0.25	S	0.25	S	0.5	S	0.25	1	S	0.25	S
1598	SAMN45099854	46337	C. diphtheriae		Negative	Negative	2015	South Africa	Western Cape	mitral valve/tissue	endocarditis	Illumina	4	10	151	1	3	16	6	743	Yes	Unknown	Survived	5-9y	M	0.25	I	2	I	2	I	1	S	2	0.25	S	0.5	S	0.25	S	0.25	S	0.5	S	0.25	1	S	0.12	S
1599	SAMN45099855	46403	C. diphtheriae		Negative	Negative	2015	South Africa	Western Cape	blood	endocarditis	Illumina	3	1	20	4	14	16	9	391	Yes	Unknown	Unknown	5-9y	F	0.25	I	2	I	2	I	1	S	2	0.25	S	0.5	S	0.25	S	0.25	S	0.5	S	0.25	1	S	0.12	S
1589	SAMN45099856	45784	C. diphtheriae		Negative	Negative	2015	South Africa	Kwazulu-Natal	throat	non-specific respiratory illness	Illumina	4	1	20	4	3	16	2	395	No	Up to date	Survived	10-19y	F	0.25	I	2	I	2	I	1	S	2	0.25	S	0.5	S	0.25	S	0.25	S	1	S	0.25	1	S	0.25	S
3869	SAMN45099857	48347	C. diphtheriae		Positive	Positive	2016	South Africa	Kwazulu-Natal	tonsil	respiratory diphtheria	Illumina	3	8	4	7	3	4	3	378	Yes	Unknown	Unknown	10-19y	F	0.25	I	2	I	2	I	1	S	1	0.25	S	0.5	S	0.25	S	0.25	S	1	S	0.25	1	S	0.25	S
3870	SAMN45099858	48412	C. diphtheriae		Positive	Positive	2016	South Africa	Kwazulu-Natal	throat	respiratory diphtheria	Illumina	3	8	4	7	3	4	3	378	Yes	Unknown	Unknown	20-45y	M	0.25	I	2	I	2	I	1	S	1	0.25	S	0.5	S	0.25	S	0.25	S	1	S	0.25	1	S	0.25	S
3871	SAMN45099859	51973	C. diphtheriae		Negative	Negative	2017	South Africa	Western Cape	blood	endocarditis	Illumina	4	1	20	19	3	3	6	885	Yes	Unknown	Unknown	5-9y	M	0.25	I	2	I	2	I	1	S	1	0.25	S	0.5	S	0.25	S	0.25	S	1	S	0.25	8	I	0.12	S
3873	SAMN45099860	52323	C. diphtheriae		Positive	Positive	2017	South Africa	Western Cape	throat	respiratory diphtheria	Illumina	3	8	4	7	3	4	3	378	Yes	Unknown	Unknown	0-4y	M	0.25	I	2	I	2	I	1	S	1	0.25	S	0.5	S	0.25	S	0.25	S	1	S	0.25	1	S	0.25	S
3874	SAMN45099861	52333	C. diphtheriae		Positive	Positive	2017	South Africa	Western Cape	nasopharynx	respiratory diphtheria	Illumina	3	8	4	7	3	4	3	378	Yes	Unknown	Survived	20-45y	F	0.25	I	2	I	2	I	1	S	1	0.25	S	0.5	S	0.25	S	0.25	S	0.5	S	0.25	1	S	0.25	S
3872	SAMN45099862	52373	C. diphtheriae		Positive	Positive	2017	South Africa	Western Cape	throat	respiratory diphtheria	Illumina	3	8	4	7	3	4	3	378	Yes	Unknown	Survived	10-19y	F	0.25	I	2	I	2	I	1	S	1	0.25	S	0.5	S	0.25	S	1	S	1	S	0.25	1	S	0.25	S
3875	SAMN45099863	52742	C. diphtheriae		Negative	Negative	2017	South Africa	Eastern Cape	Pus/leg wound	cutaneous diphtheria	Illumina	2	1	6	4	5	5	2	886	Yes	Unknown	Survived	20-45y	M	0.25	I	2	I	2	I	1	S	1	0.25	S	0.5	S	0.25	S	0.5	S	0.5	S	0.25	1	S	0.12	S
3876	SAMN45099864	52988	C. diphtheriae		Negative	Negative	2017	South Africa	Western Cape	blood	endocarditis	Illumina	4	10	20	7	3	5	9	887	Yes	Unknown	Died	10-19y	F	0.25	I	2	I	2	I	2	I	2	0.25	S	0.5	S	0.25	S	0.25	S	0.5	S	0.25	1	S	0.12	S
3877	SAMN45099865	54986	C. diphtheriae		Positive	Positive	2018	South Africa	Kwazulu-Natal	tonsil abscess	respiratory diphtheria	Illumina	3	8	4	7	3	4	3	378	Yes	Unknown	Survived	20-45y	M	0.25	I	2	I	2	I	1	S	1	0.25	S	0.5	S	0.25	S	0.25	S	0.5	S	0.25	1	S	0.25	S
3878	SAMN45099866	55054	C. diphtheriae		Positive	Positive	2018	South Africa	Kwazulu-Natal	tonsil abscess	respiratory diphtheria	Illumina	3	8	4	7	3	4	3	378	Yes	Unknown	Survived	10-19y	F	0.25	I	2	I	2	I	1	S	1	0.25	S	0.5	S	0.25	S	0.25	S	0.5	S	0.25	1	S	0.25	S
3879	SAMN45099867	55112	C. diphtheriae		Positive	Positive	2018	South Africa	Kwazulu-Natal	throat/nasopharyngeal	asymptomatic carrier	Illumina	3	8	4	7	3	4	3	378	No	Unknown	Survived	5-9y	M	0.25	I	2	I	2	I	1	S	1	0.25	S	0.5	S	0.25	S	0.25	S	0.5	S	0.25	1	S	0.25	S
3880	SAMN45099868	57052	C. diphtheriae		Negative	Negative	2018	South Africa	Eastern Cape	Pus/chronic ulcer lower leg	cutaneous diphtheria	Illumina	4	1	20	1	3	5	2	888	No	Unknown	Survived	46y+	M	0.25	I	2	I	2	I	2	I	2	0.25	S	0.5	S	0.25	S	0.25	S	0.5	S	0.25	1	S	0.12	S
3881	SAMN45099869	57053	C. diphtheriae		Negative	Negative	2018	South Africa	Eastern Cape	Pus/chronic ulcer lower leg	cutaneous diphtheria	Illumina	4	1	20	1	3	5	2	888	No	Unknown	Unknown	20-45y	M	0.5	I	2	I	2	I	1	S	2	0.25	S	0.5	S	0.25	S	0.25	S	0.5	S	0.25	1	S	0.12	S
3882	SAMN45099870	57254	C. diphtheriae		Negative	Negative	2018	South Africa	North West	Pus	cutaneous diphtheria	Illumina	2	54	94	13	3	2	2	890	No	Unknown	Unknown	20-45y	M	0.25	I	2	I	2	I	1	S	2	0.25	S	0.5	S	0.25	S	0.25	S	0.5	S	0.25	1	S	0.12	S
3883	SAMN45099871	58157	C. diphtheriae		Negative	Negative	2019	South Africa	Gauteng	Pus/sacral wound	cutaneous diphtheria	Illumina	4	1	20	4	3	16	2	395	No	Unknown	Unknown	10-19y	M	0.5	I	2	I	2	I	2	I	2	0.25	S	0.5	S	0.25	S	0.25	S	0.5	S	0.25	1	S	0.12	S
3898	SAMN45099872	59134	C. diphtheriae		Negative	Negative	2019	South Africa	Gauteng	throat	non-specific respiratory illness	Illumina	4	1	17	4	3	16	76	904	Unknown	Unknown	Unknown	20-45y	Unknown	0.12	S	2	I	2	I	1	S	1	0.25	S	0.5	S	0.25	S	0.25	S	0.5	S	0.25	1	S	0.12	S
3884	SAMN45099873	60982	C. diphtheriae		Negative	Negative	2019	South Africa	Eastern Cape	Pus/knee abscess	cutaneous diphtheria	Illumina	3	5	28	16	5	16	2	891	Yes	Unknown	Unknown	20-45y	M	0.25	I	2	I	2	I	2	I	2	0.25	S	0.5	S	0.25	S	0.25	S	0.5	S	0.25	1	S	0.25	S
3885	SAMN45099874	61375	C. diphtheriae		Positive	Positive	2020	South Africa	Eastern Cape	Pus/leg ulcer	cutaneous diphtheria	Illumina	3	8	4	7	3	4	3	378	No	Unknown	Unknown	46y+	F	0.25	I	2	I	4	I	1	S	1	0.25	S	0.5	S	0.25	S	0.25	S	0.5	S	0.25	1	S	0.25	S
3886	SAMN45099875	61560	C. diphtheriae		Positive	Positive	2020	South Africa	Kwazulu-Natal	throat swab	respiratory diphtheria	Illumina	3	8	4	7	3	4	3	378	Yes	Unknown	Died	10-19y	M	0.25	I	2	I	2	I	1	S	1	0.25	S	0.5	S	0.25	S	0.25	S	1	S	0.25	1	S	0.25	S
3887	SAMN45099876	62432	C. diphtheriae		Negative	Negative	2020	South Africa	Eastern Cape	Pus/leg wound	cutaneous diphtheria	Illumina	4	1	20	4	3	16	2	395	Yes	Unknown	Survived	20-45y	F	0.5	I	2	I	2	I	1	S	2	0.25	S	0.5	S	0.25	S	0.25	S	0.5	S	0.25	1	S	0.12	S
3888	SAMN45099877	63797	C. diphtheriae		Negative	Negative	2020	South Africa	Eastern Cape	Pus/foot wound	cutaneous diphtheria	Illumina	73	54	11	1	78	3	4	894	Yes	Unknown	Unknown	20-45y	M	0.5	I	2	I	2	I	1	S	2	0.25	S	4	R	0.25	S	0.25	S	1	S	0.25	1	S	0.25	S
3889	SAMN45099878	64880	C. diphtheriae		Negative	Negative	2021	South Africa	Eastern Cape	pus/ non-healing ulcer lower back	cutaneous diphtheria	Illumina	2	1	6	4	5	5	2	886	No	Unknown	Unknown	46y+	M	0.25	I	2	I	2	I	1	S	2	0.25	S	0.5	S	0.25	S	0.25	S	1	S	0.25	1	S	0.12	S
3890	SAMN45099879	65190	C. diphtheriae		Negative	Negative	2021	South Africa	Eastern Cape	Pus lower leg	cutaneous diphtheria	Illumina	2	1	6	4	5	5	2	886	No	Unknown	Unknown	46y+	F	0.5	I	2	I	2	I	1	S	2	0.25	S	4	R	0.25	S	0.25	S	0.5	S	0.25	1	S	0.12	S
3894	SAMN45099880	65497	C. diphtheriae		Negative	Negative	2021	South Africa	Western Cape	blood	endocarditis	Illumina	4	1	20	19	3	3	6	885	Yes	Unknown	Died	20-45y	M	0.5	I	2	I	2	I	2	I	2	0.25	S	0.5	S	0.25	S	0.25	S	0.5	S	0.25	8	I	0.12	S
3893	SAMN45099881	65599	C. diphtheriae		Negative	Negative	2021	South Africa	Western Cape	blood	endocarditis	Illumina	4	1	20	19	3	3	6	885	Yes	Unknown	Survived	10-19y	M	0.25	I	2	I	2	I	1	S	2	0.25	S	0.5	S	0.25	S	0.25	S	0.5	S	0.25	8	I	0.12	S
3892	SAMN45099882	65601	C. diphtheriae		Negative	Negative	2021	South Africa	Western Cape	blood	endocarditis	Illumina	4	1	20	19	3	3	6	885	Yes	Unknown	Died	20-45y	M	0.25	I	2	I	2	I	2	I	2	0.25	S	0.5	S	0.25	S	0.25	S	0.5	S	0.25	8	I	0.12	S
3891	SAMN45099883	65603	C. diphtheriae		Negative	Negative	2021	South Africa	Western Cape	blood	endocarditis	Illumina	4	1	20	19	3	3	6	885	Yes	Unknown	Died	10-19y	F	0.5	I	2	I	2	I	2	I	2	0.25	S	0.5	S	0.25	S	0.5	S	0.5	S	0.25	8	I	0.25	S
3897	SAMN45099884	65605	C. diphtheriae		Negative	Negative	2021	South Africa	Western Cape	skin biopsy/skin necrosis	endocarditis	Illumina	4	1	20	19	3	3	6	885	Yes	Unknown	Died	20-45y	F	0.5	I	2	I	2	I	1	S	2	0.25	S	0.5	S	0.25	S	0.25	S	0.5	S	0.25	8	I	0.25	S
3895	SAMN45099885	65850	C. diphtheriae		Negative	Negative	2021	South Africa	Western Cape	throat	asymptomatic carrier	Illumina	4	1	20	19	3	3	6	885	No	Unknown	Survived	20-45y	F	0.25	I	2	I	2	I	1	S	2	0.25	S	0.5	S	0.25	S	0.25	S	1	S	0.25	8	I	0.12	S
3896	SAMN45099886	65944	C. diphtheriae		Negative	Negative	2021	South Africa	Western Cape	blood	endocarditis	Illumina	4	1	20	19	3	3	6	885	Yes	Unknown	Unknown	5-9y	F	0.5	I	2	I	2	I	1	S	2	0.25	S	0.5	S	0.25	S	0.25	S	0.5	S	0.25	8	I	0.25	S
1592	SAMN45099887	45262	C. diphtheriae		Negative	Negative	2015	South Africa	Kwazulu-Natal	Pus/groin swab	cutaneous diphtheria	Illumina	4	1	20	4	3	16	2	395	Yes	Unknown	Survived	20-45y	F	0.5	I	2	I	2	I	2	I	2	0.25	S	0.5	S	0.25	S	0.25	S	0.5	S	0.25	1	S	0.25	S
1576	SAMN45099888	45462	C. diphtheriae		Positive	Positive	2015	South Africa	Kwazulu-Natal	throat	asymptomatic carrier	Illumina	3	8	4	7	3	4	3	378	No	Unknown	Survived	0-4y	F	0.25	I	2	I	2	I	1	S	2	0.25	S	0.5	S	0.25	S	0.25	S	1	S	0.25	1	S	0.25	S
1588	SAMN45099889	45902	C. diphtheriae		Positive	Positive	2015	South Africa	Kwazulu-Natal	throat	respiratory diphtheria	Illumina	3	8	4	7	3	4	3	378	Yes	Unknown	Survived	5-9y	F	0.25	I	2	I	2	I	1	S	1	0.25	S	0.5	S	0.25	S	0.25	S	0.5	S	0.25	1	S	0.25	S
4357	SAMN45099890	52376	C. diphtheriae		Negative	Negative	2017	South Africa	Western Cape	nasal	non-specific respiratory illness	Illumina	4	1	20	1	3	5	2	888	Yes	Unknown	Unknown	0-4y	M	0.5	I	2	I	2	I	2	I	2	0.25	S	0.5	S	0.25	S	0.25	S	1	S	0.25	1	S	0.25	S
4358	SAMN45099891	52428	C. diphtheriae		Positive	Positive	2017	South Africa	Western Cape	throat	respiratory diphtheria	Illumina	3	8	4	7	3	4	3	378	Yes	Unknown	Survived	20-45y	F	0.25	I	2	I	2	I	1	S	2	0.25	S	0.5	S	0.25	S	0.25	S	1	S	0.25	1	S	0.25	S
4359	SAMN45099892	53781	C. diphtheriae		Negative	Negative	2017	South Africa	Eastern Cape	throat	non-specific respiratory illness	Illumina	2	1	6	4	5	5	2	886	No	Unknown	Unknown	20-45y	F	0.5	I	2	I	2	I	2	I	2	0.25	S	0.5	S	0.25	S	0.5	S	1	S	0.25	1	S	0.12	S
4360	SAMN45099893	57148	C. diphtheriae		Negative	Negative	2018	South Africa	Eastern Cape	Pus/hand	cutaneous diphtheria	Illumina	3	5	28	16	5	16	2	891	No	Unknown	Unknown	20-45y	F	0.12	S	2	I	2	I	1	S	1	0.25	S	0.5	S	0.25	S	0.25	S	0.5	S	0.25	1	S	0.25	S
4361	SAMN45099894	66478	C. diphtheriae		Negative	Negative	2021	South Africa	Western Cape	throat	non-specific respiratory illness	Illumina	4	1	17	4	3	16	76	904	Yes	Unknown	Unknown	0-4y	M	0.25	I	2	I	2	I	2	I	0.5	0.25	S	0.5	S	0.25	S	0.25	S	1	S	0.25	1	S	0.25	S
1593	SAMN45099895	66948	C. diphtheriae		Negative	Negative	2021	South Africa	Eastern Cape	Pus/groin	cutaneous diphtheria	Illumina	2	9	129	1	78	3	4	608	Yes	Unknown	Unknown	20-45y	M	0.25	I	2	I	2	I	1	S	1	0.25	S	0.5	S	0.25	S	0.25	S	0.5	S	0.25	1	S	0.25	S
4362	SAMN45099896	67977	C. diphtheriae		Negative	Negative	2022	South Africa	Western Cape	corneal scraping (keratitis)	cutaneous diphtheria	Illumina	4	1	20	19	3	3	6	885	Yes	Unknown	Unknown	20-45y	F	0.5	I	2	I	2	I	1	S	2	0.25	S	0.5	S	0.25	S	0.25	S	0.5	S	0.25	8	I	0.12	S
4363	SAMN45099897	68810	C. diphtheriae		Negative	Negative	2022	South Africa	Western Cape	Pus swab/leg ulcer	cutaneous diphtheria	Illumina	4	1	20	19	3	3	6	885	Unknown	Unknown	Unknown	46y+	F	0.25	I	2	I	2	I	2	I	2	0.25	S	0.5	S	0.25	S	0.25	S	0.5	S	0.25	8	I	0.12	S
4364	SAMN45099898	69900	C. diphtheriae		Negative	Negative	2022	South Africa	Western Cape	blood	endocarditis	Illumina	4	1	20	4	3	16	2	395	Yes	Up to date	Unknown	10-19y	M	0.25	I	2	I	2	I	1	S	2	0.25	S	0.5	S	0.25	S	0.25	S	0.5	S	0.25	1	S	0.12	S
4558	SAMN45099899	71441	C. diphtheriae		Negative	Negative	2022	South Africa	Eastern Cape	Pus/leg wound	cutaneous diphtheria	Illumina	4	1	20	4	3	16	2	395	Yes	Unknown	Unknown	20-45y	M	0.5	I	2	I	2	I	1	S	2	0.25	S	0.5	S	0.25	S	0.25	S	0.5	S	0.25	1	S	0.12	S
4365	SAMN45099900	71678	C. diphtheriae		Negative	Negative	2022	South Africa	Gauteng	Pus/thumb wound	cutaneous diphtheria	Illumina	4	10	20	99	3	16	6	896	No	Unknown	Survived	46y+	M	0.12	I	2	I	1	I	1	S	1	0.12	S	0.5	S	0.25	S	0.25	S	0.5	S	0.25	1	S	0.12	S
4559	SAMN45099901	73101	C. diphtheriae		Positive	Positive	2023	South Africa	Kwazulu-Natal	throat	respiratory diphtheria	Illumina	3	4	105	1	3	3	2	905	Yes	Unknown	Died	20-45y	M	0.5	I	2	I	2	I	1	S	2	0.25	S	0.5	S	0.25	S	0.25	S	0.5	S	0.25	1	S	0.12	S
4560	SAMN45099902	73338	C. diphtheriae		Positive	Positive	2023	South Africa	Western Cape	throat	respiratory diphtheria	Illumina	2	4	9	1	3	3	2	906	Yes	Unvaccinated	Died	0-4y	M	0.5	I	2	I	2	I	1	S	2	0.25	S	0.5	S	0.25	S	0.25	S	0.5	S	0.25	1	S	0.12	S
4561	SAMN45099903	73407	C. diphtheriae		Positive	Positive	2023	South Africa	Western Cape	throat/nasopharyngeal	asymptomatic carrier	Illumina	2	4	9	1	3	3	2	906	No	Unknown	Survived	20-45y	F	0.5	I	2	I	2	I	1	S	2	0.25	S	0.5	S	0.25	S	0.25	S	0.5	S	0.25	1	S	0.12	S
4579	SAMN45099904	73742	C. diphtheriae		Negative	Negative	2023	South Africa	Western Cape	blood	endocarditis	Illumina	4	1	20	19	3	3	6	885	Yes	Unknown	Survived	10-19y	M	0.5	I	2	I	2	I	1	S	2	0.25	S	0.5	S	0.25	S	0.25	S	0.5	S	0.25	8	I	0.12	S
4610	SAMN45099905	74068	C. diphtheriae		Negative	Negative	2023	South Africa	Western Cape	blood	endocarditis	Illumina	2	76	4	1	3	3	5	924	Yes	Unknown	Died	20-45y	M	0.25	I	2	I	2	I	2	I	2	0.25	S	4	R	2	I	0.25	S	0.5	S	2	1	S	1	I
1597	SAMN45099906	2337	C. diphtheriae		Negative	Negative	1980	South Africa	Unknown	Unknown	Unknown (historical)	Illumina	5	4	4	2	3	3	2	402	Unknown	Unknown	Unknown	Unknown	Unknown	0.03	S	0.12	S	0.12	S	0.5	S	0.5	0.25	S	0.5	S	0.25	S	0.25	S	0.5	S	0.25	1	S	0.12	S
1594	SAMN45099907	6853	C. diphtheriae		Negative	Negative	1980	South Africa	Unknown	Unknown	Unknown (historical)	Illumina	4	1	20	4	3	16	2	395	Unknown	Unknown	Unknown	Unknown	Unknown	0.03	S	0.12	S	0.12	S	0.5	S	0.5	0.25	S	0.5	S	0.25	S	0.25	S	0.5	S	0.25	1	S	0.12	S
4390	SAMN45099908	74873	C. diphtheriae		Positive	Positive	2023	South Africa	Kwazulu-Natal	leg & external mouth ulcers	cutaneous diphtheria	Illumina	3	8	4	7	3	4	3	378	Yes	Unknown	Survived	46y+	F	0.5	I	2	I	2	I	1	S	1	0.25	S	0.5	S	0.25	S	0.25	S	0.5	S	0.25	1	S	0.12	S
4391	SAMN45099909	74898	C. diphtheriae		Negative	Negative	2023	South Africa	Gauteng	necrotizing fasciitis (upper limb)	cutaneous diphtheria	Illumina	4	1	20	4	3	16	2	395	Yes	Unknown	Survived	10-19y	M	0.5	I	2	I	2	I	1	S	2	0.25	S	0.5	S	0.25	S	0.25	S	0.5	S	0.25	1	S	0.12	S
4749	SAMN45099910	75043	C. diphtheriae		Negative	Negative	2023	South Africa	Kwazulu-Natal	septic wound (ankle)	cutaneous diphtheria	Illumina	2	9	129	1	78	3	4	608	Yes	Unknown	Survived	20-45y	M	0.25	I	2	I	2	I	1	S	1	0.25	S	0.5	S	0.25	S	0.25	S	1	S	0.25	1	S	0.12	S
4750	SAMN45099911	75255	C. diphtheriae		Positive	Positive	2023	South Africa	Western Cape	throat swab	respiratory diphtheria	Illumina	2	4	9	1	3	3	2	906	Yes	Unknown	Died	20-45y	M	0.5	I	2	I	2	I	1	S	2	0.25	S	0.5	S	0.25	S	0.25	S	0.5	S	0.25	1	S	0.12	S
4751	SAMN45099912	75263	C. diphtheriae		Negative	Negative	2023	South Africa	Kwazulu-Natal	septic wound/pus swab	cutaneous diphtheria	Illumina	4	1	173	104	13	107	80	964	No	Unknown	Survived	46y+	M	0.5	I	2	I	2	I	1	S	1	0.25	S	0.5	S	0.25	S	0.25	S	0.5	S	0.25	1	S	0.12	S
4752	SAMN45099913	75480	C. diphtheriae		Negative	Negative	2023	South Africa	Western Cape	blood	endocarditis	Illumina	4	1	20	4	3	16	2	395	Yes	Unknown	Survived	20-45y	M	0.25	I	2	I	2	S	1	S	1	0.25	S	0.5	S	0.25	S	0.25	S	0.5	S	0.25	1	S	0.12	S
4743	SAMN45099914	75862	C. diphtheriae		Positive	Positive	2023	South Africa	Western Cape	throat	respiratory diphtheria	Illumina	2	4	9	1	3	3	2	906	Yes	Unknown	Died	10-19y	M	0.5	I	2	I	2	I	1	S	2	0.25	S	0.5	S	0.25	S	0.25	S	0.5	S	0.25	1	S	0.12	S
4803	SAMN45099915	75864	C. diphtheriae		Positive	Positive	2023	South Africa	Western Cape	nasal	asymptomatic carrier	Illumina	2	4	9	1	3	3	2	906	No	Unknown	Survived	20-45y	M	0.5	I	2	I	2	I	1	S	2	0.25	S	0.5	S	0.25	S	0.25	S	0.5	S	0.25	1	S	0.12	S
4804	SAMN45099916	75865	C. diphtheriae		Positive	Positive	2023	South Africa	Western Cape	nasal	asymptomatic carrier	Illumina	2	4	9	1	3	3	2	906	No	Unknown	Survived	10-19y	M	0.5	I	2	I	2	I	1	S	2	0.25	S	0.5	S	0.25	S	0.25	S	0.5	S	0.25	1	S	0.12	S
4744	SAMN45099917	75866	C. diphtheriae		Positive	Positive	2023	South Africa	Western Cape	throat	respiratory diphtheria	Illumina	2	4	9	1	3	3	2	906	No	Unknown	Survived	20-45y	M	0.5	I	2	I	2	I	1	S	2	0.25	S	0.5	S	0.25	S	0.25	S	0.5	S	0.25	1	S	0.12	S
4745	SAMN45099918	75867	C. diphtheriae		Positive	Positive	2023	South Africa	Western Cape	nasal	asymptomatic carrier	Illumina	2	4	9	1	3	3	2	906	No	Unknown	Survived	10-19y	M	0.5	I	0.25	S	2	I	1	S	2	0.25	S	0.5	S	0.25	S	0.25	S	0.5	S	0.25	1	S	0.12	S
4746	SAMN45099919	75868	C. diphtheriae		Positive	Positive	2023	South Africa	Western Cape	nasal	asymptomatic carrier	Illumina	2	4	9	1	3	3	2	906	No	Unknown	Survived	20-45y	M	0.5	I	2	I	2	I	1	S	2	0.25	S	0.5	S	0.25	S	0.25	S	0.5	S	0.25	1	S	0.12	S
4747	SAMN45099920	75896	C. diphtheriae		Positive	Positive	2023	South Africa	Western Cape	throat	respiratory diphtheria	Illumina	2	4	9	1	3	3	2	906	No	Unknown	Survived	10-19y	M	0.5	I	2	I	2	I	1	S	2	0.25	S	0.5	S	0.25	S	0.25	S	0.5	S	0.25	1	S	0.12	S
4748	SAMN45099921	75897	C. diphtheriae		Positive	Positive	2023	South Africa	Western Cape	nasal	asymptomatic carrier	Illumina	2	4	9	1	3	3	2	906	No	Unknown	Survived	10-19y	M	0.5	I	2	I	2	I	1	S	2	0.25	S	0.5	S	0.25	S	0.25	S	0.5	S	0.25	1	S	0.12	S
4805	SAMN45099922	75898	C. diphtheriae		Positive	Positive	2023	South Africa	Western Cape	nasal	asymptomatic carrier	Illumina	2	4	9	1	3	3	2	906	No	Unknown	Survived	20-45y	M	0.5	I	2	I	2	I	1	S	2	0.25	S	0.5	S	0.25	S	0.25	S	0.5	S	0.25	1	S	0.12	S
[truncated: 43 more columns]
